# Supplementary material for: The Curious Case of Impersonators and Singers: Telling Voices Apart and Telling Voices Together under Naturally Challenging Listening Conditions
Source: Brain Sci. 2023 Feb 19;13(2):358. doi: 10.3390/brainsci13020358 (PMC9954053; doi:10.3390/brainsci13020358)
Supplement: Supplementary file 1 [file brainsci-13-00358-s001.zip]

Archive with 1 entries (1 files):
- brainsci-2139600-supplementary.pdf
